# Supplementary material for: Phylogenomic analysis and Mycobacterium tuberculosis antibiotic resistance prediction by whole-genome sequencing from clinical isolates of Caldas, Colombia
Source: PLoS One. 2021 Oct 7;16(10):e0258402. doi: 10.1371/journal.pone.0258402 (PMC8496870; doi:10.1371/journal.pone.0258402)
Supplement: S1 File — (XLSX) [file pone.0258402.s001.xlsx]

## Sheet: S1 Samples_QC
S1 Table. Pre-sequencing DNA quality control
No.	Clinical isolate	Nucleic acid ID	Concentration (ng/ul)	Volume (ul)	Total amount(ug)	Sample QC Results	Sample QC Memo
1	TB02	FKDN202546021-1A	5762	201322	0.11600	Pass	None
2	TB03	FKDN202546022-1A	6542	23129	0.15131	Pass	None
3	TB04	FKDN202546023-1A	9054	20953	0.18971	Pass	None
4	TB05	FKDN202546024-1A	4.49	23129	0.10385	Pass	None
5	TB06	FKDN202546025-1A	17023	19744	0.33610	Pass	None
6	TB07	FKDN202546026-1A	24744	150699	0.37289	Pass	None
7	TB08	FKDN202546027-1A	2745	158107	0.04340	Fail	Insuficient DNA amount
8	TB09	FKDN202546028-1A	7808	210027	0.16399	Pass	None
9	TB10	FKDN202546029-1A	3618	166711	0.06032	Hold	Insuficient DNA amount

## Sheet: S2 Sequencing_QC
S2 Table. Sequencing quality check
Clinical isolate	Library_Flowcell_Lane	Sequences of low quality	Raw reads	Effective (%)	Error(%)	GC (%)	Raw data (G)	Q20 (%)	Q30 (%)
TB02	FDSW202546021-1r_HKK33DSXY_L2	0	8849468	99.81	0.02	66.5	1.3	98.41	95.47
TB03	FDSW202546022-1r_HKK33DSXY_L2	0	10474350	99.77	0.02	65.17	1.6	98.52	95.75
TB04	FDSW202546023-1r_HKK33DSXY_L2	0	10874206	99.79	0.02	65.57	1.6	98.56	95.85
TB05	FDSW202546024-1r_HKK33DSXY_L2	0	10329962	99.76	0.02	65.67	1.5	98.65	96.13
TB06	FDSW202546025-1r_HKK33DSXY_L2	0	12050868	99.84	0.02	65.91	1.8	98.75	96.29
TB07	FDSW202546026-1r_HKK33DSXY_L2	0	10466264	99.84	0.02	69.48	1.6	98.65	96.13
TB09	FDSW202546028-1r_HKK33DSXY_L2	0	11492244	99.81	0.02	65.59	1.7	98.66	96.13

## Sheet: S3 Pipeline_QC
S3 Table. Pipeline quality check
Clinical isolate	Trimmomatic lost	FastQC	FastQCValidator	Kraken ID	Reading mapping %	Coverage	% GC	SAM Mapq	Dup read %	% coverage gene UVP
TB02	0.25	Ok	Ok	M. tuberculosis	78.2	173	65.56	58.94	18.76	1
TB03	0.25	Ok	Ok	M. tuberculosis	97.96	258	65.54	58.98	23.62	1
TB04	0.22	Ok	Ok	M. tuberculosis	99.64	273	65.49	59.17	23.72	1
TB05	0.21	Ok	Ok	M. tuberculosis	98.1	259	65.55	59.3	22.46	1
TB06	0.16	Ok	Ok	M. tuberculosis	44.86	132	65.45	59.12	11.75	1
TB09	0.19	Ok	Ok	M. tuberculosis	99.72	285	65.51	59.08	24.97	1

## Sheet: S4 Bioinfo_software
S4 Table. Software used for bioinformatic analysis
Tool	Version	Citation
Linux Ubuntu	20.04
FastQC	0.11.9	Andrews S. Babraham Bioinformatics. (2019). FastQC - A quality control tool for high throughput sequence data. http://www.bioinformatics.babraham.ac.uk/projects/fastqc/
MEGA X	10.1	Stecher G, Tamura K, and Kumar S (2020) Molecular Biology and Evolution (https://doi.org/10.1093/molbev/msz312):
Megahi	1.2.9	Liu Q, Ma A, Wei L, Pang Y, Wu B, Luo T, Zhou Y, Zheng HX, Jiang Q, Gan M, Zuo T, Liu M, Yang C, Jin L, Comas I, Gagneux S, Zhao Y, Pepperell CS, Gao Q. China's tuberculosis epidemic stems from historical expansion of four strains of Mycobacterium tuberculosis. Nat Ecol Evol. 2018 Dec;2(12):1982-1992. https://doi: 10.1038/s41559-018-0680-6.
Kaiju	1.7.3	Menzel P., Ng K.L., Krogh A. (2016) Fast and sensitive taxonomic classification for metagenomics with Kaiju. Nat. Commun. 7:11257
QUAST	4.3.	Gurevich A, Saveliev V, Vyahhi N, Tesler G. QUAST: quality assessment tool for genome assemblies. Bioinformatics 2013;29:1072–5. doi: 10.1093/bioinformatics/btt086.
BUSCO (Benchmarking Universal Single-Copy Orthologs)	4.1.4	Simão, F. A., Waterhouse, R. M., Ioannidis, P., Kriventseva, E. V., & Zdobnov, E. M. (2015). BUSCO: assessing genome assembly and annotation completeness with single-copy orthologs. Bioinformatics, 31(19), 3210-3212.
Prokka	1.12	http://vicbioinformatics.com/
TB-Profiler	2.8.13	Phelan, J. E. et al. Integrating informatics tools and portable sequencing technology for rapid detection of resistance to anti-tuberculous drugs. Genome Med. 11, 41 (2019).
FastQValidator	1.0.5 2017	http://genome.sph.umich.edu/wiki/FastQValidator
BWA	0.7.17	Li H. y Durbin R. (2010) Alineación de lectura larga rápida y precisa con Transformada de Burrows-Wheeler. Bioinformática, Epub. [PMID: 20080505 ] http://bio-bwa.sourceforge.net/
ReseqTB	2018	https://platform.reseqtb.org/
UVP	2.7.0	https://github.com/CPTR-ReSeqTB/UVP )
Trimommatic	0.36	AM Bolger, M. Lohse and B. Usadel. 2014. Trimmomatic - A flexible trimmer for sequence data from Illumina. Bioinformatics. 30 (15): 2114-2120.
Kraken	2	Wood, DE, Lu, J. y Langmead, B. (2019) Análisis metagenómico mejorado con Kraken 2. Genome Biol 20, 257. https://doi.org/10.1186/s13059-019-1891-0
QuallyMap	2.2.1	Okonechnikov, K., Conesa, A. and García-Alcalde, F. (2015). "Qualimap 2: Advanced Multi-Sample Quality Control for High Throughput Sequencing Data". Bioinformatics, btv566
GATK	4.2.0.0	DePristo, M. A., Banks, E., Poplin, R., Garimella, K. V., Maguire, J. R., Hartl, C., ... & Daly, M. J. (2011). A framework for variation discovery and genotyping using next-generation DNA sequencing data. Nature genetics, 43(5), 491.
PROVEAN	1.1.3	http://provean.jcvi.org/index.php
NGSEP	4.0	Tello, D., Gil, J., Loaiza, C. D., Riascos, J. J., Cardozo, N., & Duitama, J. (2019). NGSEP3: accurate variant calling across species and sequencing protocols. Bioinformatics, 35(22), 4716-4723.

## Sheet: S5 Assembly_QC
S5 Table. Assembly quality check
Clinical isolate	Medium-coverage sequencing depth (X)	% sequenced genome	N50	Contigs	Assembly size (bp)	N per 100 Kbp	% GC
			bp
TB02	173	97.71	73.427	169	4,313,918	0	67.12
TB03	258	97.57	56.495	158	4,309,592	0	65.17
TB04	273	98.38	64.333	100	4,345,240	0	65.62
TB05	259	98.23	3.735	1.221	4,338,825	0	66.98
TB06	132	98.37	84.653	165	4,345,297	0	66.05
TB09	285	98.32	64.728	99	4,341,266	0	65.61

## Sheet: S6 SNV_INDEL_AMR_genes
S6 Table. Genes tested for antimicrobial resistance mutation single nucleotide variants (SNV) and insertion-deletion variants (INDEL)
FIRST LINE TREATMENTS
DRUG	SNV	INDEL
Rifampicin	ponA1, rpoB, rpoA, rpoC	ponA1
Isoniazid	fabG1, furA, inbR, inhA, kasA, katG, mmaA3, mshA, mshB, mshC, mymA, nat(nhoA), nat, ndh, nudC, sigI, oxyR, ahpC	ahpC, mmaA3, katG, nudC
Pyrazinamide	clpC1, gpsI, mas, panD, pncA, Rv2042c, ppsA, ppsB, ppsC, ppsD, proZ, rpsA, Rv0191, Rv1667c, cyp139, Rv2731, Rv3008, Rv3169	pncA, proZ, Rv1667c
Ethambutol	aftA, embA, embB, embC, embR, ubiA, Rv3806c	embA
SECOND LINE TREATMENTS
DRUG	SNV	INDEL
Quinolones	eccB5, eccC5, gyrA, gyrB
Linezolid	rrl, rplC
Bedaquilina	mmpR(rv0678), pepQ(Rv2535c), atpE
Delamanid	ddn, fbiA, fbiB, fbiC, fgd1
Ethionamide	ethA, mshA, ndh, inhA, ethR, fabG1, mmaA3, mshC, mymA, nudC, Rv0565c	ethA
Clofazimine	rv0678, pepQ, rv1979c, rv2535c, ndh
Cycloserine	ald, alr, cycA, ddlA, pykA
PAS	thyA, ribD, folC

## Sheet: S7 Sociodem_Clinical
S7 Table. Sociodemographic, epidemiologic, and clinical patient data
Clinical isolate	Age	Gender	Area	Income level	Special population	Environmental risk	Comorbilities	HIV	Ocupation	History of previous treatment	Cough	Fever	Hemoptysis	Expectoration	weightloss	BK_1	Body Mass Index	Other symptoms	Radiological findings	Hospitalization
TB02	24	1	0	1	0	0	7	1	Various trades	1	1	0	1	1	1	4	18	1	Bilateral apical infiltrates	1
TB03	24	1	0	1	4	1	7	0	Collector	0	1	1	0	1	0	4	18	2	Right opacity	0
TB04	25	1	1	1	6	1	7	1	Farmer	1	1	0	1	1	1	1	16	3	Bilateral apical cottony infiltrates	1
TB05	66	0	1	2	0	1	3	0	Various trades	0	1	1	0	1	1	2	22	4	Right basal infiltrates, consolidation	1
TB06	51	1	0	1	1	1	7	0	Idle	0	1	1	1	1	0	3	18	5	Left hemitorax consolidation	0
TB09	39	1	1	1	4	0	0	0	Farmer	0	1	0	1	1	1	2	22	5	Cavitations, apical bullae	1

## Sheet: S8 AMR_mutations_results
CLINICAL ISOLATE	DRUG	GENOME REFERENCE POSITION	REF	ALT	GENE	GENE_TYPE	MUTATION_TYPE	NUCLEOTIDE_CHANGE	PROTEIN CHANGE	NU_POS	PROT_POS	IMPACT PROTEIN	PROVEAN score	PROVEAN PREDICTION (cutoff= -2.5)	LR(+)	p_Value
TB02	FQN_FLUOROQUINOLONES_MOXI_LEV	7362	G	C	gyrA	protein_coding	missense_variant	61G>C	Glu21Gln	61	21	MODERATE	1.299	Neutral	1	1
TB03	FQN_FLUOROQUINOLONES_MOXI_LEV	7362	G	C	gyrA	protein_coding	missense_variant	61G>C	Glu21Gln	61	21	MODERATE	1.299	Neutral	1	1
TB04	FQN_FLUOROQUINOLONES_MOXI_LEV	7362	G	C	gyrA	protein_coding	missense_variant	61G>C	Glu21Gln	61	21	MODERATE	1.299	Neutral	1	1
TB05	FQN_FLUOROQUINOLONES_MOXI_LEV	7362	G	C	gyrA	protein_coding	missense_variant	61G>C	Glu21Gln	61	21	MODERATE	1.299	Neutral	1	1
TB06	FQN_FLUOROQUINOLONES_MOXI_LEV	7362	G	C	gyrA	protein_coding	missense_variant	61G>C	Glu21Gln	61	21	MODERATE	1.299	Neutral	1	1
TB09	FQN_FLUOROQUINOLONES_MOXI_LEV	7362	G	C	gyrA	protein_coding	missense_variant	61G>C	Glu21Gln	61	21	MODERATE	1.299	Neutral	1	1
TB03	FQN_FLUOROQUINOLONES_MOXI_LEV	7585	G	C	gyrA	protein_coding	missense_variant	284G>C	Ser95Thr	284	95	MODERATE	0.509	Neutral	0.84655	0.016043
TB04	FQN_FLUOROQUINOLONES_MOXI_LEV	7585	G	C	gyrA	protein_coding	missense_variant	284G>C	Ser95Thr	284	95	MODERATE	0.509	Neutral	0.84655	0.016043
TB05	FQN_FLUOROQUINOLONES_MOXI_LEV	7585	G	C	gyrA	protein_coding	missense_variant	284G>C	Ser95Thr	284	95	MODERATE	0.509	Neutral	0.84655	0.016043
TB09	FQN_FLUOROQUINOLONES_MOXI_LEV	7585	G	C	gyrA	protein_coding	missense_variant	284G>C	Ser95Thr	284	95	MODERATE	0.509	Neutral	0.84655	0.016043
TB09	FQN_FLUOROQUINOLONES_MOXI_LEV	8040	G	A	gyrA	protein_coding	missense_variant	739G>A	Gly247Ser	739	247	MODERATE	-5.942	Deleterious	1.40718	0.331952
TB02	FQN_FLUOROQUINOLONES_MOXI_LEV	9304	G	A	gyrA	protein_coding	missense_variant	2003G>A	Gly668Asp	2003	668	MODERATE	2.945	Neutral	0.84823	0.0182187
TB03	FQN_FLUOROQUINOLONES_MOXI_LEV	9304	G	A	gyrA	protein_coding	missense_variant	2003G>A	Gly668Asp	2003	668	MODERATE	2.945	Neutral	0.84823	0.0182187
TB04	FQN_FLUOROQUINOLONES_MOXI_LEV	9304	G	A	gyrA	protein_coding	missense_variant	2003G>A	Gly668Asp	2003	668	MODERATE	2.945	Neutral	0.84823	0.0182187
TB05	FQN_FLUOROQUINOLONES_MOXI_LEV	9304	G	A	gyrA	protein_coding	missense_variant	2003G>A	Gly668Asp	2003	668	MODERATE	2.945	Neutral	0.84823	0.0182187
TB06	FQN_FLUOROQUINOLONES_MOXI_LEV	9304	G	A	gyrA	protein_coding	missense_variant	2003G>A	Gly668Asp	2003	668	MODERATE	2.945	Neutral	0.84823	0.0182187
TB09	FQN_FLUOROQUINOLONES_MOXI_LEV	9304	G	A	gyrA	protein_coding	missense_variant	2003G>A	Gly668Asp	2003	668	MODERATE	2.945	Neutral	0.84823	0.0182187
TB04	R_RIFAMPICIN_HRZE	54394	A	G	ponA1	protein_coding	synonymous_variant	732A>G	Ala244Ala	732	244	LOW	0	Neutral	1.16164	1.00045e-08
TB05	R_RIFAMPICIN_HRZE	54394	A	G	ponA1	protein_coding	synonymous_variant	732A>G	Ala244Ala	732	244	LOW	0	Neutral	1.16164	1.00045e-08
TB06	R_RIFAMPICIN_HRZE	54394	A	G	ponA1	protein_coding	synonymous_variant	732A>G	Ala244Ala	732	244	LOW	0	Neutral	1.16164	1.00045e-08
TB04	R_RIFAMPICIN_HRZE	55553	C	T	ponA1	protein_coding	missense_variant	1891C>T	Pro631Ser	1891	631	MODERATE	0.185	Neutral	0	0.572014
TB05	R_RIFAMPICIN_HRZE	55553	C	T	ponA1	protein_coding	missense_variant	1891C>T	Pro631Ser	1891	631	MODERATE	0.185	Neutral	0	0.572014
TB06	R_RIFAMPICIN_HRZE	55553	C	T	ponA1	protein_coding	missense_variant	1891C>T	Pro631Ser	1891	631	MODERATE	0.185	Neutral	0	0.572014
TB09	R_RIFAMPICIN_HRZE	55553	C	T	ponA1	protein_coding	missense_variant	1891C>T	Pro631Ser	1891	631	MODERATE	0.185	Neutral	0	0.572014
TB02	R_RIFAMPICINA_INS-DEL(1877-1893)	55553	C	CCGT	ponA1	protein_coding	conservative_inframe_insertion	1893_1894insTCG	Pro631_Glu632insSer	1894	632	MODERATE	1.386	Neutral	999999	0.381818
TB03	R_RIFAMPICINA_INS-DEL(1877-1893)	55553	C	CCGT	ponA1	protein_coding	conservative_inframe_insertion	1893_1894insTCG	Pro631_Glu632insSer	1894	632	MODERATE	1.386	Neutral	999999	0.381818
TB04	Z_PYRAZINAMIDE_HRZE	222486	C	T	Rv0191	protein_coding	synonymous_variant	198C>T	Ala66Ala	198	66	LOW	0	Neutral	0.38274	1.62635e-08
TB05	Z_PYRAZINAMIDE_HRZE	222486	C	T	Rv0191	protein_coding	synonymous_variant	198C>T	Ala66Ala	198	66	LOW	0	Neutral	0.38274	1.62635e-08
TB06	Z_PYRAZINAMIDE_HRZE	222486	C	T	Rv0191	protein_coding	synonymous_variant	198C>T	Ala66Ala	198	66	LOW	0	Neutral	0.38274	1.62635e-08
TB02	CZ_CLOFAZIMINE	472705	T	C	ndhA	protein_coding	upstream_gene_variant	-66A>G		-66			N.A	N.A	NR	NR
TB03	CZ_CLOFAZIMINE	472705	T	C	ndhA	protein_coding	upstream_gene_variant	-66A>G		-66			N.A	N.A	NR	NR
TB09	CZ_CLOFAZIMINE	472705	T	C	ndhA	protein_coding	upstream_gene_variant	-66A>G		-66			N.A	N.A	NR	NR
TB02	ETH_ETHIONAMIDE	472705	T	C	ndhA	protein_coding	upstream_gene_variant	-66A>G		-66			N.A	N.A	NR	NR
TB03	ETH_ETHIONAMIDE	472705	T	C	ndhA	protein_coding	upstream_gene_variant	-66A>G		-66			N.A	N.A	NR	NR
TB02	H_ISONIAZID_HRZE	472705	T	C	ndhA	protein_coding	upstream_gene_variant	-66A>G		-66			N.A	N.A	NR	NR
TB03	H_ISONIAZID_HRZE	472705	T	C	ndhA	protein_coding	upstream_gene_variant	-66A>G		-66			N.A	N.A	NR	NR
TB09	ETH_ETHIONAMIDE	472705	T	C	ndhA	protein_coding	upstream_gene_variant	-66A>G		-66			N.A	N.A	NR	NR
TB09	H_ISONIAZID_HRZE	472705	T	C	ndhA	protein_coding	upstream_gene_variant	-66A>G		-66			N.A	N.A	NR	NR
TB04	DMN_DELAMANID-PRETOMANID	491591	A	T	fgd1	protein_coding	missense_variant	809A>T	Lys270Met	809	270	MODERATE	-2.158	Neutral	NR	NR
TB05	DMN_DELAMANID-PRETOMANID	491591	A	T	fgd1	protein_coding	missense_variant	809A>T	Lys270Met	809	270	MODERATE	-2.158	Neutral	NR	NR
TB06	DMN_DELAMANID-PRETOMANID	491591	A	T	fgd1	protein_coding	missense_variant	809A>T	Lys270Met	809	270	MODERATE	-2.158	Neutral	NR	NR
TB04	ETH_ETHIONAMIDE	575679	A	G	mshA	protein_coding	missense_variant	332A>G	Asn111Ser	332	111	MODERATE	-3.203	Deleterious	0.99118	0.57597
TB04	ETH_ETHIONAMIDE	575679	A	G	mshA	protein_coding	missense_variant	332A>G	Asn111Ser	332	111	MODERATE	-3.203	Deleterious	0.99118	0.57597
TB05	ETH_ETHIONAMIDE	575679	A	G	mshA	protein_coding	missense_variant	332A>G	Asn111Ser	332	111	MODERATE	-3.203	Deleterious	0.99118	0.57597
TB05	ETH_ETHIONAMIDE	575679	A	G	mshA	protein_coding	missense_variant	332A>G	Asn111Ser	332	111	MODERATE	-3.203	Deleterious	0.99118	0.57597
TB06	ETH_ETHIONAMIDE	575679	A	G	mshA	protein_coding	missense_variant	332A>G	Asn111Ser	332	111	MODERATE	-3.203	Deleterious	0.99118	0.57597
TB06	ETH_ETHIONAMIDE	575679	A	G	mshA	protein_coding	missense_variant	332A>G	Asn111Ser	332	111	MODERATE	-3.203	Deleterious	0.99118	0.57597
TB04	ETH_ETHIONAMIDE	657269	A	G	Rv0565c	protein_coding	missense_variant	202T>C	Ser68Pro	202	68	MODERATE	-3.967	Deleterious	0.63308	0.0443403
TB05	ETH_ETHIONAMIDE	657269	A	G	Rv0565c	protein_coding	missense_variant	202T>C	Ser68Pro	202	68	MODERATE	-3.967	Deleterious	0.63308	0.0443403
TB06	ETH_ETHIONAMIDE	657269	A	G	Rv0565c	protein_coding	missense_variant	202T>C	Ser68Pro	202	68	MODERATE	-3.967	Deleterious	0.63308	0.0443403
TB04	R_RIFAMPICIN_HRZE	760115	C	T	rpoB	protein_coding	synonymous_variant	309C>T	Asp103Asp	309	103	LOW	0	Neutral	0.16018	1e-08
TB06	R_RIFAMPICIN_HRZE	760115	C	T	rpoB	protein_coding	synonymous_variant	309C>T	Asp103Asp	309	103	LOW	0	Neutral	0.16018	1e-08
TB09	R_RIFAMPICIN_HRZE	761880	G	A	rpoB	protein_coding	missense_variant	2074G>A	Ala692Thr	2074	692	MODERATE	-1.734	Neutral	2.22754	0.219673
TB03	R_RIFAMPICIN_HRZE	764995	C	G	rpoC	protein_coding	synonymous_variant	1626C>G	Ala542Ala	1626	542	LOW	0	Neutral	0.74028	0.00127209
TB09	R_RIFAMPICIN_HRZE	764995	C	G	rpoC	protein_coding	synonymous_variant	1626C>G	Ala542Ala	1626	542	LOW	0	Neutral	0.74028	0.00127209
TB04	R_RIFAMPICIN_HRZE	765150	G	A	rpoC	protein_coding	missense_variant	1781G>A	Gly594Glu	1781	594	MODERATE	-1.921	Neutral	0.39985	1e-08
TB05	R_RIFAMPICIN_HRZE	765150	G	A	rpoC	protein_coding	missense_variant	1781G>A	Gly594Glu	1781	594	MODERATE	-1.921	Neutral	0.39985	1e-08
TB06	R_RIFAMPICIN_HRZE	765150	G	A	rpoC	protein_coding	missense_variant	1781G>A	Gly594Glu	1781	594	MODERATE	-1.921	Neutral	0.39985	1e-08
TB04	AMG_AMINOGLYCOSIDES	781276	A	C	rpsL	protein_coding	upstream_gene_variant	-284A>C		-284			N.A	N.A	NR	NR
TB02	AMG_AMINOGLYCOSIDES	781395	T	C	rpsL	protein_coding	upstream_gene_variant	-165T>C		-165			N.A	N.A	1.00335	0.24456
TB03	AMG_AMINOGLYCOSIDES	781395	T	C	rpsL	protein_coding	upstream_gene_variant	-165T>C		-165			N.A	N.A	1.00335	0.24456
TB04	AMG_AMINOGLYCOSIDES	781395	T	C	rpsL	protein_coding	upstream_gene_variant	-165T>C		-165			N.A	N.A	1.00335	0.24456
TB05	AMG_AMINOGLYCOSIDES	781395	T	C	rpsL	protein_coding	upstream_gene_variant	-165T>C		-165			N.A	N.A	1.00335	0.24456
TB06	AMG_AMINOGLYCOSIDES	781395	T	C	rpsL	protein_coding	upstream_gene_variant	-165T>C		-165			N.A	N.A	1.00335	0.24456
TB09	AMG_AMINOGLYCOSIDES	781395	T	C	rpsL	protein_coding	upstream_gene_variant	-165T>C		-165			N.A	N.A	1.00335	0.24456
TB03	DMN_DELAMANID-PRETOMANID	1303325	C	T	fbiC	protein_coding	missense_variant	395C>T	Ala132Val	395	132	MODERATE	-3.392	Deleterious	NR	NR
TB03	BDQ_BEDAQUILINE	1461068	C	T	atpE	protein_coding	synonymous_variant	24C>T	Gly8Gly	24	8	LOW	0	Neutral	NR	NR
TB02	AMG_AMINOGLYCOSIDES	1471659	C	T	rrs	rRNA	upstream_gene_variant	-187C>T		-187			N.A	N.A	NR	NR
TB03	AMG_AMINOGLYCOSIDES	1471659	C	T	rrs	rRNA	upstream_gene_variant	-187C>T		-187			N.A	N.A	NR	NR
TB04	AMG_AMINOGLYCOSIDES	1471659	C	T	rrs	rRNA	upstream_gene_variant	-187C>T		-187			N.A	N.A	NR	NR
TB05	AMG_AMINOGLYCOSIDES	1471659	C	T	rrs	rRNA	upstream_gene_variant	-187C>T		-187			N.A	N.A	NR	NR
TB06	AMG_AMINOGLYCOSIDES	1471659	C	T	rrs	rRNA	upstream_gene_variant	-187C>T		-187			N.A	N.A	NR	NR
TB09	AMG_AMINOGLYCOSIDES	1471659	C	T	rrs	rRNA	upstream_gene_variant	-187C>T		-187			N.A	N.A	NR	NR
TB09	Z_PYRAZINAMIDE_HRZE	1834836	T	C	rpsA	protein_coding	missense_variant	1295T>C	Met432Thr	1295	432	MODERATE	-0.245	Neutral	1.46034	0.0711772
TB02	AMG_AMINOGLYCOSIDES	1917972	A	G	tlyA	protein_coding	synonymous_variant	33A>G	Leu11Leu	33	11	LOW	0	Neutral	1	1
TB03	AMG_AMINOGLYCOSIDES	1917972	A	G	tlyA	protein_coding	synonymous_variant	33A>G	Leu11Leu	33	11	LOW	0	Neutral	1	1
TB04	AMG_AMINOGLYCOSIDES	1917972	A	G	tlyA	protein_coding	synonymous_variant	33A>G	Leu11Leu	33	11	LOW	0	Neutral	1	1
TB05	AMG_AMINOGLYCOSIDES	1917972	A	G	tlyA	protein_coding	synonymous_variant	33A>G	Leu11Leu	33	11	LOW	0	Neutral	1	1
TB06	AMG_AMINOGLYCOSIDES	1917972	A	G	tlyA	protein_coding	synonymous_variant	33A>G	Leu11Leu	33	11	LOW	0	Neutral	1	1
TB09	AMG_AMINOGLYCOSIDES	1917972	A	G	tlyA	protein_coding	synonymous_variant	33A>G	Leu11Leu	33	11	LOW	0	Neutral	1	1
TB05	AMG_AMINOGLYCOSIDES	1917999	T	C	tlyA	protein_coding	synonymous_variant	60T>C	Arg20Arg	60	20	LOW	0	Neutral	NR	NR
TB04	CS_CYCLOSERINE	1930028	G	C	cycA	protein_coding	missense_variant	1429C>G	Arg477Gly	1429	477	MODERATE	-0.786	Neutral	1.328	0.510208
TB05	CS_CYCLOSERINE	1930028	G	C	cycA	protein_coding	missense_variant	1429C>G	Arg477Gly	1429	477	MODERATE	-0.786	Neutral	1.328	0.510208
TB06	CS_CYCLOSERINE	1930028	G	C	cycA	protein_coding	missense_variant	1429C>G	Arg477Gly	1429	477	MODERATE	-0.786	Neutral	1.328	0.510208
TB03	CS_CYCLOSERINE	1931179	C	A	cycA	protein_coding	missense_variant	278G>T	Arg93Leu	278	93	MODERATE	5.689	Neutral	1	1
TB04	CS_CYCLOSERINE	1931179	C	A	cycA	protein_coding	missense_variant	278G>T	Arg93Leu	278	93	MODERATE	5.689	Neutral	1	1
TB05	CS_CYCLOSERINE	1931179	C	A	cycA	protein_coding	missense_variant	278G>T	Arg93Leu	278	93	MODERATE	5.689	Neutral	1	1
TB06	CS_CYCLOSERINE	1931179	C	A	cycA	protein_coding	missense_variant	278G>T	Arg93Leu	278	93	MODERATE	5.689	Neutral	1	1
TB09	CS_CYCLOSERINE	1931179	C	A	cycA	protein_coding	missense_variant	278G>T	Arg93Leu	278	93	MODERATE	5.689	Neutral	1	1
TB04	CS_CYCLOSERINE	1931219	G	A	cycA	protein_coding	synonymous_variant	238C>T	Leu80Leu	238	80	LOW	0	Neutral	1.66	0.422522
TB05	CS_CYCLOSERINE	1931219	G	A	cycA	protein_coding	synonymous_variant	238C>T	Leu80Leu	238	80	LOW	0	Neutral	1.66	0.422522
TB06	CS_CYCLOSERINE	1931219	G	A	cycA	protein_coding	synonymous_variant	238C>T	Leu80Leu	238	80	LOW	0	Neutral	1.66	0.422522
TB03	FQN_FLUOROQUINOLONES_MOXI_LEV	2019942	A	G	eccC5	protein_coding	missense_variant	686A>G	Gln229Arg	686	229	MODERATE	-0.94	Neutral	0.10992	0.00318129
TB04	FQN_FLUOROQUINOLONES_MOXI_LEV	2020144	G	A	eccC5	protein_coding	synonymous_variant	888G>A	Glu296Glu	888	296	LOW	0	Neutral	0	0.128884
TB05	FQN_FLUOROQUINOLONES_MOXI_LEV	2020144	G	A	eccC5	protein_coding	synonymous_variant	888G>A	Glu296Glu	888	296	LOW	0	Neutral	0	0.128884
TB06	FQN_FLUOROQUINOLONES_MOXI_LEV	2020144	G	A	eccC5	protein_coding	synonymous_variant	888G>A	Glu296Glu	888	296	LOW	0	Neutral	0	0.128884
TB02	FQN_FLUOROQUINOLONES_MOXI_LEV	2022868	T	C	eccC5	protein_coding	synonymous_variant	3612T>C	Ser1204Ser	3612	1204	LOW	0	Neutral	0.95238	0.04
TB03	FQN_FLUOROQUINOLONES_MOXI_LEV	2022868	T	C	eccC5	protein_coding	synonymous_variant	3612T>C	Ser1204Ser	3612	1204	LOW	0	Neutral	0.95238	0.04
TB04	FQN_FLUOROQUINOLONES_MOXI_LEV	2022868	T	C	eccC5	protein_coding	synonymous_variant	3612T>C	Ser1204Ser	3612	1204	LOW	0	Neutral	0.95238	0.04
TB05	FQN_FLUOROQUINOLONES_MOXI_LEV	2022868	T	C	eccC5	protein_coding	synonymous_variant	3612T>C	Ser1204Ser	3612	1204	LOW	0	Neutral	0.95238	0.04
TB06	FQN_FLUOROQUINOLONES_MOXI_LEV	2022868	T	C	eccC5	protein_coding	synonymous_variant	3612T>C	Ser1204Ser	3612	1204	LOW	0	Neutral	0.95238	0.04
TB09	FQN_FLUOROQUINOLONES_MOXI_LEV	2022868	T	C	eccC5	protein_coding	synonymous_variant	3612T>C	Ser1204Ser	3612	1204	LOW	0	Neutral	0.95238	0.04
TB09	H_ISONIAZID_HRZE	2154459	G	A	katG	protein_coding	synonymous_variant	1653C>T	Ala551Ala	1653	551	LOW	0	Neutral	1.4867	0.427151
TB04	H_ISONIAZID_HRZE	2518076	C	T	kasA	protein_coding	upstream_gene_variant	-39C>T		-39			N.A	N.A	NR	NR
TB05	H_ISONIAZID_HRZE	2518076	C	T	kasA	protein_coding	upstream_gene_variant	-39C>T		-39			N.A	N.A	NR	NR
TB06	H_ISONIAZID_HRZE	2518076	C	T	kasA	protein_coding	upstream_gene_variant	-39C>T		-39			N.A	N.A	NR	NR
TB09	H_ISONIAZID_HRZE	2518919	G	A	kasA	protein_coding	missense_variant	805G>A	Gly269Ser	805	269	MODERATE	-3.227	Deleterious	0.86674	0.183375
TB02	H_ISONIAZID_HRZE	2726323	C	G	ahpC	protein_coding	missense_variant	131C>G	Pro44Arg	131	44	MODERATE	-0.929	Neutral	0.1772	0.0112542
TB04	Z_PYRAZINAMIDE_HRZE	3043143	T	C	Rv2731	protein_coding	missense_variant	118T>C	Ser40Pro	118	40	MODERATE	-3.967	Deleterious	1.50558	0.341847
TB03	PAS_PAS	3073868	T	C	thyA	protein_coding	missense_variant	604A>G	Thr202Ala	604	202	MODERATE	-4.577	Deleterious	NR	NR
TB09	PAS_PAS	3073868	T	C	thyA	protein_coding	missense_variant	604A>G	Thr202Ala	604	202	MODERATE	-4.577	Deleterious	NR	NR
TB02	CS_CYCLOSERINE	3086788	T	C	ald	protein_coding	upstream_gene_variant	-32T>C		-32			N.A	N.A	1.09934	0.0165101
TB03	CS_CYCLOSERINE	3086788	T	C	ald	protein_coding	upstream_gene_variant	-32T>C		-32			N.A	N.A	1.09934	0.0165101
TB04	CS_CYCLOSERINE	3086788	T	C	ald	protein_coding	upstream_gene_variant	-32T>C		-32			N.A	N.A	1.09934	0.0165101
TB05	CS_CYCLOSERINE	3086788	T	C	ald	protein_coding	upstream_gene_variant	-32T>C		-32			N.A	N.A	1.09934	0.0165101
TB06	CS_CYCLOSERINE	3086788	T	C	ald	protein_coding	upstream_gene_variant	-32T>C		-32			N.A	N.A	1.09934	0.0165101
TB09	CS_CYCLOSERINE	3086788	T	C	ald	protein_coding	upstream_gene_variant	-32T>C		-32			N.A	N.A	1.09934	0.0165101
TB04	Z_PYRAZINAMIDE_HRZE	3091595	G	A	gpsI	protein_coding	synonymous_variant	1003C>T	Leu335Leu	1003	335	LOW	0	Neutral	0.32334	1.01124e-08
TB06	Z_PYRAZINAMIDE_HRZE	3091595	G	A	gpsI	protein_coding	synonymous_variant	1003C>T	Leu335Leu	1003	335	LOW	0	Neutral	0.32334	1.01124e-08
TB02	Z_PYRAZINAMIDE_HRZE	3256494	A	G	ppsC	protein_coding	synonymous_variant	810A>G	Gly270Gly	810	270	LOW	0	Neutral	1.0507	0.000358683
TB03	Z_PYRAZINAMIDE_HRZE	3256494	A	G	ppsC	protein_coding	synonymous_variant	810A>G	Gly270Gly	810	270	LOW	0	Neutral	1.0507	0.000358683
TB04	Z_PYRAZINAMIDE_HRZE	3256494	A	G	ppsC	protein_coding	synonymous_variant	810A>G	Gly270Gly	810	270	LOW	0	Neutral	1.0507	0.000358683
TB05	Z_PYRAZINAMIDE_HRZE	3256494	A	G	ppsC	protein_coding	synonymous_variant	810A>G	Gly270Gly	810	270	LOW	0	Neutral	1.0507	0.000358683
TB06	Z_PYRAZINAMIDE_HRZE	3256494	A	G	ppsC	protein_coding	synonymous_variant	810A>G	Gly270Gly	810	270	LOW	0	Neutral	1.0507	0.000358683
TB09	Z_PYRAZINAMIDE_HRZE	3256494	A	G	ppsC	protein_coding	synonymous_variant	810A>G	Gly270Gly	810	270	LOW	0	Neutral	1.0507	0.000358683
TB04	Z_PYRAZINAMIDE_HRZE	3258274	A	C	ppsC	protein_coding	missense_variant	2590A>C	Ser864Arg	2590	864	MODERATE	0	Neutral	0.40953	1.07955e-08
TB05	Z_PYRAZINAMIDE_HRZE	3258274	A	C	ppsC	protein_coding	missense_variant	2590A>C	Ser864Arg	2590	864	MODERATE	0	Neutral	0.40953	1.07955e-08
TB06	Z_PYRAZINAMIDE_HRZE	3258274	A	C	ppsC	protein_coding	missense_variant	2590A>C	Ser864Arg	2590	864	MODERATE	0	Neutral	0.40953	1.07955e-08
TB02	Z_PYRAZINAMIDE_HRZE	3260301	A	G	ppsC	protein_coding	synonymous_variant	4617A>G	Gly1539Gly	4617	1539	LOW	0	Neutral	1.4551	0.00495895
TB03	Z_PYRAZINAMIDE_HRZE	3260301	A	G	ppsC	protein_coding	synonymous_variant	4617A>G	Gly1539Gly	4617	1539	LOW	0	Neutral	1.4551	0.00495895
TB09	Z_PYRAZINAMIDE_HRZE	3260301	A	G	ppsC	protein_coding	synonymous_variant	4617A>G	Gly1539Gly	4617	1539	LOW	0	Neutral	1.4551	0.00495895
TB09	Z_PYRAZINAMIDE_HRZE	3261380	A	G	ppsC	protein_coding	missense_variant	5696A>G	Asn1899Ser	5696	1899	MODERATE	-2.268	Neutral	2.12341	5.81598e-06
TB05	Z_PYRAZINAMIDE_HRZE	3277423	C	T	mas	protein_coding	missense_variant	5293G>A	Gly1765Ser	5293	1765	MODERATE	-5.488	Deleterious	0	0.596067
TB06	Z_PYRAZINAMIDE_HRZE	3277423	C	T	mas	protein_coding	missense_variant	5293G>A	Gly1765Ser	5293	1765	MODERATE	-5.488	Deleterious	0	0.596067
TB04	Z_PYRAZINAMIDE_HRZE	3282700	T	C	mas	protein_coding	missense_variant	16A>G	Thr6Ala	16	6	MODERATE	-1.765	Neutral	NR	NR
TB02	CS_CYCLOSERINE	3336825	T	C	ddlA	protein_coding	missense_variant	1093A>G	Thr365Ala	1093	365	MODERATE	3.946	Neutral	1.10667	0.0124031
TB03	CS_CYCLOSERINE	3336825	T	C	ddlA	protein_coding	missense_variant	1093A>G	Thr365Ala	1093	365	MODERATE	3.946	Neutral	1.10667	0.0124031
TB05	CS_CYCLOSERINE	3336825	T	C	ddlA	protein_coding	missense_variant	1093A>G	Thr365Ala	1093	365	MODERATE	3.946	Neutral	1.10667	0.0124031
TB06	CS_CYCLOSERINE	3336825	T	C	ddlA	protein_coding	missense_variant	1093A>G	Thr365Ala	1093	365	MODERATE	3.946	Neutral	1.10667	0.0124031
TB09	CS_CYCLOSERINE	3336825	T	C	ddlA	protein_coding	missense_variant	1093A>G	Thr365Ala	1093	365	MODERATE	3.946	Neutral	1.10667	0.0124031
TB09	CS_CYCLOSERINE	3337589	A	G	ddlA	protein_coding	missense_variant	329T>C	Val110Ala	329	110	MODERATE	-3.042	Deleterious	1.10667	0.0124031
TB04	DMN_DELAMANID-PRETOMANID	3640371	G	T	fbiA	protein_coding	upstream_gene_variant	-172G>T		-1	-32		N.A	N.A	NR	NR
TB02	Z_PYRAZINAMIDE_HRZE	4038287	G	A	clpC1	protein_coding	synonymous_variant	2418C>T	Asn806Asn	2418	806	LOW	0	Neutral	1.4438	0.00574064
TB03	Z_PYRAZINAMIDE_HRZE	4038287	G	A	clpC1	protein_coding	synonymous_variant	2418C>T	Asn806Asn	2418	806	LOW	0	Neutral	1.4438	0.00574064
TB05	E_ETHAMBUTOL_HRZE	4239298	C	T	aftA	protein_coding	missense_variant	1367C>T	Ala456Val	1367	456	MODERATE	0.612	Neutral	0.22835	1.89409e-08
TB06	E_ETHAMBUTOL_HRZE	4239298	C	T	aftA	protein_coding	missense_variant	1367C>T	Ala456Val	1367	456	MODERATE	0.612	Neutral	0.22835	1.89409e-08
TB02	E_ETHAMBUTOL_HRZE	4242643	C	T	embC	protein_coding	synonymous_variant	2781C>T	Arg927Arg	2781	927	LOW	0	Neutral	0.99878	0.473676
TB03	E_ETHAMBUTOL_HRZE	4242643	C	T	embC	protein_coding	synonymous_variant	2781C>T	Arg927Arg	2781	927	LOW	0	Neutral	0.99878	0.473676
TB04	E_ETHAMBUTOL_HRZE	4242643	C	T	embC	protein_coding	synonymous_variant	2781C>T	Arg927Arg	2781	927	LOW	0	Neutral	0.99878	0.473676
TB05	E_ETHAMBUTOL_HRZE	4242643	C	T	embC	protein_coding	synonymous_variant	2781C>T	Arg927Arg	2781	927	LOW	0	Neutral	0.99878	0.473676
TB06	E_ETHAMBUTOL_HRZE	4242643	C	T	embC	protein_coding	synonymous_variant	2781C>T	Arg927Arg	2781	927	LOW	0	Neutral	0.99878	0.473676
TB09	E_ETHAMBUTOL_HRZE	4242643	C	T	embC	protein_coding	synonymous_variant	2781C>T	Arg927Arg	2781	927	LOW	0	Neutral	0.99878	0.473676
TB05	E_ETHAMBUTOL_HRZE	4242803	G	C	embC	protein_coding	missense_variant	2941G>C	Val981Leu	2941	981	MODERATE	-2.68	Deleterious	0.23278	1e-08
TB06	E_ETHAMBUTOL_HRZE	4242803	G	C	embC	protein_coding	missense_variant	2941G>C	Val981Leu	2941	981	MODERATE	-2.68	Deleterious	0.23278	1e-08
